# Supplementary material for: Biochemical and Genetic Responses of Tea (Camellia sinensis (L.) Kuntze) Microplants under Mannitol-Induced Osmotic Stress In Vitro
Source: Plants (Basel). 2020 Dec 17;9(12):1795. doi: 10.3390/plants9121795 (PMC7766420; doi:10.3390/plants9121795)
Supplement: Supplementary file 1 [file plants-09-01795-s001.zip]

Archive with 3 entries (2 files):
- sup/
- sup/Suppl Table 1 - amino acids.xlsx
- sup/Suppl Table 2 - Genes.xlsx
