# Supplementary material for: Biochemical and Genetic Responses of Tea (Camellia sinensis (L.) Kuntze) Microplants under Mannitol-Induced Osmotic Stress In Vitro
Source: Plants (Basel). 2020 Dec 17;9(12):1795. doi: 10.3390/plants9121795 (PMC7766420; doi:10.3390/plants9121795)
Supplement: Supplementary file 1 [file plants-09-01795-s001.zip › sup/Suppl Table 1 - amino acids.xlsx]

## Sheet: AA average
	Amino acid content, µg / g fresh leaf mass
	Arg	Tyr	б-Phena	Ley	Met	Val	Ser	Gly
к	58.64	24.07	14	179.7	24.67	96.94	228.5	40.23
к	58.64	24.07	10.51	139.7	55.83	89.4	291.8	36.08
к	41.46	26.3	9	154.3	55.83	109.1	249	32.43
I	74.26	35	15.95	157	35.43	111	238.6	44.29
I	74.26	34.2	12.3	148.3	35.5	106.5	234.2	37.74
I	52.28	36.5	16.8	130.4	35.43	95.4	259	37.74
II	52.28	28.3	10.3	139.7	30.55	105.77	253.6	40.23
II	65.8	23.29	12.9	154.3	44.51	107.3	243	36.08
II	65.8	28.6	16.6	157.8	49.02	94.3	268.4	32.43
	Arg	Tyr	б-Phena	Ley	Met	Val	Ser	Gly
Control	52.9133	24.8133	11.17	157.9	45.4433	98.48	256.433	36.2467
Mannitol 200 mM	66.9333	35.2333	15.0167	145.233	35.4533	104.3	243.933	39.9233
Mannitol 300 mM	61.2933	26.73	13.2667	150.6	41.36	102.457	255	36.2467
	9.91888	1.28749	2.56451	20.2415	17.9902	9.93988	32.298	3.90267
	12.6902	1.16762	2.39078	13.5626	0.0404145	8.02932	13.2323	3.78164
	7.80578	2.9829	3.16596	9.60052	9.62949	7.10518	12.7577	3.90267

## Sheet: XLSTAT_20201105_100611_1_HID_21
1	1		1	1		1	1		1	1		1	1		1	1		1	1		1	1		1	1		1	1		1	1		1	1		1	1		1	1		1	1		1	1		1	1
1	1		1	1		1	1		1	1		1	1		1	1		1	1		1	1		1	1		1	1		1	1		1	1		1	1		1	1		1	1		1	1		1	1
1	1		1	1		1	1		1	1		1	1		1	1		1	1		1	1		1	1		1	1		1	1		1	1		1	1		1	1		1	1		1	1		1	1
1	1		1	1		1	1		1	1		1	1		1	1		1	1		1	1		1	1		1	1		1	1		1	1		1	1		1	1		1	1		1	1		1	1
1	1		1	1		1	1		1	1		1	1		1	1		1	1		1	1		1	1		1	1		1	1		1	1		1	1		1	1		1	1		1	1		1	1
1	1		1	1		1	1		1	1		1	1		1	1		1	1		1	1		1	1		1	1		1	1		1	1		1	1		1	1		1	1		1	1		1	1
0.1	9.95		0.14	9.95		0.02	9.95		0.34	9.95		0.19	9.95		0.59	9.95		0.59	9.95		0.88	9.95		0.75	9.95		0.78	9.95		0.71	9.95		0.85	9.95		1.47	9.95		1.2	9.95		1.53	9.95		1	9.95		1.15	9.95
0.1	9.95		0.14	9.95		0.02	9.95		0.34	9.95		0.19	9.95		0.59	9.95		0.59	9.95		0.88	9.95		0.75	9.95		0.78	9.95		0.71	9.95		0.85	9.95		1.47	9.95		1.2	9.95		1.53	9.95		1	9.95		1.15	9.95
0.1	9.95		0.14	9.95		0.02	9.95		0.34	9.95		0.19	9.95		0.59	9.95		0.59	9.95		0.88	9.95		0.75	9.95		0.78	9.95		0.71	9.95		0.85	9.95		1.47	9.95		1.2	9.95		1.53	9.95		1	9.95		1.15	9.95
0.1	9.95		0.14	9.95		0.02	9.95		0.34	9.95		0.19	9.95		0.59	9.95		0.59	9.95		0.88	9.95		0.75	9.95		0.78	9.95		0.71	9.95		0.85	9.95		1.47	9.95		1.2	9.95		1.53	9.95		1	9.95		1.15	9.95
0.1	9.95		0.14	9.95		0.02	9.95		0.34	9.95		0.19	9.95		0.59	9.95		0.59	9.95		0.88	9.95		0.75	9.95		0.78	9.95		0.71	9.95		0.85	9.95		1.47	9.95		1.2	9.95		1.53	9.95		1	9.95		1.15	9.95
0.1	9.95		0.14	9.95		0.02	9.95		0.34	9.95		0.19	9.95		0.59	9.95		0.59	9.95		0.88	9.95		0.75	9.95		0.78	9.95		0.71	9.95		0.85	9.95		1.47	9.95		1.2	9.95		1.53	9.95		1	9.95		1.15	9.95
0.06	12.65		0.11	12.65		0.02	12.65		0.26	12.65		0.05	12.65		0.45	12.65		0.55	12.65		0.53	12.65		0.67	12.65		0.84	12.65		0.88	12.65		0.89	12.65		0.84	12.65		0.8	12.65		1.26	12.65		1	12.65		1.56	12.65
0.06	12.65		0.11	12.65		0.02	12.65		0.26	12.65		0.05	12.65		0.45	12.65		0.55	12.65		0.53	12.65		0.67	12.65		0.84	12.65		0.88	12.65		0.89	12.65		0.84	12.65		0.8	12.65		1.26	12.65		1	12.65		1.56	12.65
0.06	12.65		0.11	12.65		0.02	12.65		0.26	12.65		0.05	12.65		0.45	12.65		0.55	12.65		0.53	12.65		0.67	12.65		0.84	12.65		0.88	12.65		0.89	12.65		0.84	12.65		0.8	12.65		1.26	12.65		1	12.65		1.56	12.65
0.06	12.65		0.11	12.65		0.02	12.65		0.26	12.65		0.05	12.65		0.45	12.65		0.55	12.65		0.53	12.65		0.67	12.65		0.84	12.65		0.88	12.65		0.89	12.65		0.84	12.65		0.8	12.65		1.26	12.65		1	12.65		1.56	12.65
0.06	12.65		0.11	12.65		0.02	12.65		0.26	12.65		0.05	12.65		0.45	12.65		0.55	12.65		0.53	12.65		0.67	12.65		0.84	12.65		0.88	12.65		0.89	12.65		0.84	12.65		0.8	12.65		1.26	12.65		1	12.65		1.56	12.65
0.06	12.65		0.11	12.65		0.02	12.65		0.26	12.65		0.05	12.65		0.45	12.65		0.55	12.65		0.53	12.65		0.67	12.65		0.84	12.65		0.88	12.65		0.89	12.65		0.84	12.65		0.8	12.65		1.26	12.65		1	12.65		1.56	12.65

## Sheet: XLSTAT_20201105_100611_1_HID_20
1	1		1	1		1	1		1	1		1	1		1	1		1	1		1	1		1	1		1	1		1	1		1	1		1	1		1	1		1	1		1	1		1	1
1	1		1	1		1	1		1	1		1	1		1	1		1	1		1	1		1	1		1	1		1	1		1	1		1	1		1	1		1	1		1	1		1	1
1	1		1	1		1	1		1	1		1	1		1	1		1	1		1	1		1	1		1	1		1	1		1	1		1	1		1	1		1	1		1	1		1	1
1	1		1	1		1	1		1	1		1	1		1	1		1	1		1	1		1	1		1	1		1	1		1	1		1	1		1	1		1	1		1	1		1	1
1	1		1	1		1	1		1	1		1	1		1	1		1	1		1	1		1	1		1	1		1	1		1	1		1	1		1	1		1	1		1	1		1	1
1	1		1	1		1	1		1	1		1	1		1	1		1	1		1	1		1	1		1	1		1	1		1	1		1	1		1	1		1	1		1	1		1	1
0.59	5		0.59	5		0.88	5		0.75	5		0.78	5		0.71	5		0.85	5		1.47	5		1.2	5		1.53	5		1	5		1.15	5		1.65	5		1.99	5		1.07	5		2.28	5		2.45	5
0.59	5		0.59	5		0.88	5		0.75	5		0.78	5		0.71	5		0.85	5		1.47	5		1.2	5		1.53	5		1	5		1.15	5		1.65	5		1.99	5		1.07	5		2.28	5		2.45	5
0.59	5		0.59	5		0.88	5		0.75	5		0.78	5		0.71	5		0.85	5		1.47	5		1.2	5		1.53	5		1	5		1.15	5		1.65	5		1.99	5		1.07	5		2.28	5		2.45	5
0.59	5		0.59	5		0.88	5		0.75	5		0.78	5		0.71	5		0.85	5		1.47	5		1.2	5		1.53	5		1	5		1.15	5		1.65	5		1.99	5		1.07	5		2.28	5		2.45	5
0.59	5		0.59	5		0.88	5		0.75	5		0.78	5		0.71	5		0.85	5		1.47	5		1.2	5		1.53	5		1	5		1.15	5		1.65	5		1.99	5		1.07	5		2.28	5		2.45	5
0.59	5		0.59	5		0.88	5		0.75	5		0.78	5		0.71	5		0.85	5		1.47	5		1.2	5		1.53	5		1	5		1.15	5		1.65	5		1.99	5		1.07	5		2.28	5		2.45	5
0.45	3.65		0.55	3.65		0.53	3.65		0.67	3.65		0.84	3.65		0.88	3.65		0.89	3.65		0.84	3.65		0.8	3.65		1.26	3.65		1	3.65		1.56	3.65		1.8	3.65		2.04	3.65		1.98	3.65		2.69	3.65		3.33	3.65
0.45	3.65		0.55	3.65		0.53	3.65		0.67	3.65		0.84	3.65		0.88	3.65		0.89	3.65		0.84	3.65		0.8	3.65		1.26	3.65		1	3.65		1.56	3.65		1.8	3.65		2.04	3.65		1.98	3.65		2.69	3.65		3.33	3.65
0.45	3.65		0.55	3.65		0.53	3.65		0.67	3.65		0.84	3.65		0.88	3.65		0.89	3.65		0.84	3.65		0.8	3.65		1.26	3.65		1	3.65		1.56	3.65		1.8	3.65		2.04	3.65		1.98	3.65		2.69	3.65		3.33	3.65
0.45	3.65		0.55	3.65		0.53	3.65		0.67	3.65		0.84	3.65		0.88	3.65		0.89	3.65		0.84	3.65		0.8	3.65		1.26	3.65		1	3.65		1.56	3.65		1.8	3.65		2.04	3.65		1.98	3.65		2.69	3.65		3.33	3.65
0.45	3.65		0.55	3.65		0.53	3.65		0.67	3.65		0.84	3.65		0.88	3.65		0.89	3.65		0.84	3.65		0.8	3.65		1.26	3.65		1	3.65		1.56	3.65		1.8	3.65		2.04	3.65		1.98	3.65		2.69	3.65		3.33	3.65
0.45	3.65		0.55	3.65		0.53	3.65		0.67	3.65		0.84	3.65		0.88	3.65		0.89	3.65		0.84	3.65		0.8	3.65		1.26	3.65		1	3.65		1.56	3.65		1.8	3.65		2.04	3.65		1.98	3.65		2.69	3.65		3.33	3.65

## Sheet: XLSTAT_20201105_100611_1_HID_19
1	1		1	1		1	1		1	1		1	1		1	1		1	1		1	1		1	1		1	1		1	1		1	1		1	1		1	1		1	1		1	1		11.34	1
1	1		1	1		1	1		1	1		1	1		1	1		1	1		1	1		1	1		1	1		1	1		1	1		1	1		1	1		1	1		1	1		11.34	1
1	1		1	1		1	1		1	1		1	1		1	1		1	1		1	1		1	1		1	1		1	1		1	1		1	1		1	1		1	1		1	1		11.34	1
1	1		1	1		1	1		1	1		1	1		1	1		1	1		1	1		1	1		1	1		1	1		1	1		1	1		1	1		1	1		1	1		11.34	1
1	1		1	1		1	1		1	1		1	1		1	1		1	1		1	1		1	1		1	1		1	1		1	1		1	1		1	1		1	1		1	1		11.34	1
1	1		1	1		1	1		1	1		1	1		1	1		1	1		1	1		1	1		1	1		1	1		1	1		1	1		1	1		1	1		1	1		11.34	1
0.71	2.45		0.85	2.45		1.47	2.45		1.2	2.45		1.53	2.45		1	2.45		1.15	2.45		1.65	2.45		1.99	2.45		1.07	2.45		2.28	2.45		2.45	2.45		2.71	2.45		5	2.45		4.95	2.45		9.95	2.45		33.6567	2.71
0.71	2.45		0.85	2.45		1.47	2.45		1.2	2.45		1.53	2.45		1	2.45		1.15	2.45		1.65	2.45		1.99	2.45		1.07	2.45		2.28	2.45		2.45	2.45		2.71	2.45		5	2.45		4.95	2.45		9.95	2.45		33.6567	2.71
0.71	2.45		0.85	2.45		1.47	2.45		1.2	2.45		1.53	2.45		1	2.45		1.15	2.45		1.65	2.45		1.99	2.45		1.07	2.45		2.28	2.45		2.45	2.45		2.71	2.45		5	2.45		4.95	2.45		9.95	2.45		33.6567	2.71
0.71	2.45		0.85	2.45		1.47	2.45		1.2	2.45		1.53	2.45		1	2.45		1.15	2.45		1.65	2.45		1.99	2.45		1.07	2.45		2.28	2.45		2.45	2.45		2.71	2.45		5	2.45		4.95	2.45		9.95	2.45		33.6567	2.71
0.71	2.45		0.85	2.45		1.47	2.45		1.2	2.45		1.53	2.45		1	2.45		1.15	2.45		1.65	2.45		1.99	2.45		1.07	2.45		2.28	2.45		2.45	2.45		2.71	2.45		5	2.45		4.95	2.45		9.95	2.45		33.6567	2.71
0.71	2.45		0.85	2.45		1.47	2.45		1.2	2.45		1.53	2.45		1	2.45		1.15	2.45		1.65	2.45		1.99	2.45		1.07	2.45		2.28	2.45		2.45	2.45		2.71	2.45		5	2.45		4.95	2.45		9.95	2.45		33.6567	2.71
0.88	3.33		0.89	3.33		0.84	3.33		0.8	3.33		1.26	3.33		1	3.33		1.56	3.33		1.8	3.33		2.04	3.33		1.98	3.33		2.69	3.33		3.33	3.33		3.92	3.33		3.65	3.33		4.81	3.33		12.65	3.33		46.0667	3.92
0.88	3.33		0.89	3.33		0.84	3.33		0.8	3.33		1.26	3.33		1	3.33		1.56	3.33		1.8	3.33		2.04	3.33		1.98	3.33		2.69	3.33		3.33	3.33		3.92	3.33		3.65	3.33		4.81	3.33		12.65	3.33		46.0667	3.92
0.88	3.33		0.89	3.33		0.84	3.33		0.8	3.33		1.26	3.33		1	3.33		1.56	3.33		1.8	3.33		2.04	3.33		1.98	3.33		2.69	3.33		3.33	3.33		3.92	3.33		3.65	3.33		4.81	3.33		12.65	3.33		46.0667	3.92
0.88	3.33		0.89	3.33		0.84	3.33		0.8	3.33		1.26	3.33		1	3.33		1.56	3.33		1.8	3.33		2.04	3.33		1.98	3.33		2.69	3.33		3.33	3.33		3.92	3.33		3.65	3.33		4.81	3.33		12.65	3.33		46.0667	3.92
0.88	3.33		0.89	3.33		0.84	3.33		0.8	3.33		1.26	3.33		1	3.33		1.56	3.33		1.8	3.33		2.04	3.33		1.98	3.33		2.69	3.33		3.33	3.33		3.92	3.33		3.65	3.33		4.81	3.33		12.65	3.33		46.0667	3.92
0.88	3.33		0.89	3.33		0.84	3.33		0.8	3.33		1.26	3.33		1	3.33		1.56	3.33		1.8	3.33		2.04	3.33		1.98	3.33		2.69	3.33		3.33	3.33		3.92	3.33		3.65	3.33		4.81	3.33		12.65	3.33		46.0667	3.92

## Sheet: XLSTAT_20201105_100611_1_HID_18
1	1		1	1		1	1		1	1		1	1		1	1		1	1		1	1		1	1		1	1		1	1		11.34	1		9.28	1		3.11825	1		0.641889	1		0.83	1		4.3	1
1	1		1	1		1	1		1	1		1	1		1	1		1	1		1	1		1	1		1	1		1	1		11.34	1		9.28	1		3.11825	1		0.641889	1		0.83	1		4.3	1
1	1		1	1		1	1		1	1		1	1		1	1		1	1		1	1		1	1		1	1		1	1		11.34	1		9.28	1		3.11825	1		0.641889	1		0.83	1		4.3	1
1	1		1	1		1	1		1	1		1	1		1	1		1	1		1	1		1	1		1	1		1	1		11.34	1		9.28	1		3.11825	1		0.641889	1		0.83	1		4.3	1
1	1		1	1		1	1		1	1		1	1		1	1		1	1		1	1		1	1		1	1		1	1		11.34	1		9.28	1		3.11825	1		0.641889	1		0.83	1		4.3	1
1	1		1	1		1	1		1	1		1	1		1	1		1	1		1	1		1	1		1	1		1	1		11.34	1		9.28	1		3.11825	1		0.641889	1		0.83	1		4.3	1
1	1.07		1.15	1.07		1.65	1.07		1.99	1.07		1.07	1.07		2.28	1.07		2.45	1.07		2.71	1.07		5	1.07		4.95	1.07		9.95	1.07		33.6567	2.28		3.24667	2.28		1.69077	2.28		0.418203	2.28		1.84	2.28		13.96	2.28
1	1.07		1.15	1.07		1.65	1.07		1.99	1.07		1.07	1.07		2.28	1.07		2.45	1.07		2.71	1.07		5	1.07		4.95	1.07		9.95	1.07		33.6567	2.28		3.24667	2.28		1.69077	2.28		0.418203	2.28		1.84	2.28		13.96	2.28
1	1.07		1.15	1.07		1.65	1.07		1.99	1.07		1.07	1.07		2.28	1.07		2.45	1.07		2.71	1.07		5	1.07		4.95	1.07		9.95	1.07		33.6567	2.28		3.24667	2.28		1.69077	2.28		0.418203	2.28		1.84	2.28		13.96	2.28
1	1.07		1.15	1.07		1.65	1.07		1.99	1.07		1.07	1.07		2.28	1.07		2.45	1.07		2.71	1.07		5	1.07		4.95	1.07		9.95	1.07		33.6567	2.28		3.24667	2.28		1.69077	2.28		0.418203	2.28		1.84	2.28		13.96	2.28
1	1.07		1.15	1.07		1.65	1.07		1.99	1.07		1.07	1.07		2.28	1.07		2.45	1.07		2.71	1.07		5	1.07		4.95	1.07		9.95	1.07		33.6567	2.28		3.24667	2.28		1.69077	2.28		0.418203	2.28		1.84	2.28		13.96	2.28
1	1.07		1.15	1.07		1.65	1.07		1.99	1.07		1.07	1.07		2.28	1.07		2.45	1.07		2.71	1.07		5	1.07		4.95	1.07		9.95	1.07		33.6567	2.28		3.24667	2.28		1.69077	2.28		0.418203	2.28		1.84	2.28		13.96	2.28
1	1.98		1.56	1.98		1.8	1.98		2.04	1.98		1.98	1.98		2.69	1.98		3.33	1.98		3.92	1.98		3.65	1.98		4.81	1.98		12.65	1.98		46.0667	2.69		3.42333	2.69		2.53491	2.69		0.624878	2.69		2.49	2.69		8.86	2.69
1	1.98		1.56	1.98		1.8	1.98		2.04	1.98		1.98	1.98		2.69	1.98		3.33	1.98		3.92	1.98		3.65	1.98		4.81	1.98		12.65	1.98		46.0667	2.69		3.42333	2.69		2.53491	2.69		0.624878	2.69		2.49	2.69		8.86	2.69
1	1.98		1.56	1.98		1.8	1.98		2.04	1.98		1.98	1.98		2.69	1.98		3.33	1.98		3.92	1.98		3.65	1.98		4.81	1.98		12.65	1.98		46.0667	2.69		3.42333	2.69		2.53491	2.69		0.624878	2.69		2.49	2.69		8.86	2.69
1	1.98		1.56	1.98		1.8	1.98		2.04	1.98		1.98	1.98		2.69	1.98		3.33	1.98		3.92	1.98		3.65	1.98		4.81	1.98		12.65	1.98		46.0667	2.69		3.42333	2.69		2.53491	2.69		0.624878	2.69		2.49	2.69		8.86	2.69
1	1.98		1.56	1.98		1.8	1.98		2.04	1.98		1.98	1.98		2.69	1.98		3.33	1.98		3.92	1.98		3.65	1.98		4.81	1.98		12.65	1.98		46.0667	2.69		3.42333	2.69		2.53491	2.69		0.624878	2.69		2.49	2.69		8.86	2.69
1	1.98		1.56	1.98		1.8	1.98		2.04	1.98		1.98	1.98		2.69	1.98		3.33	1.98		3.92	1.98		3.65	1.98		4.81	1.98		12.65	1.98		46.0667	2.69		3.42333	2.69		2.53491	2.69		0.624878	2.69		2.49	2.69		8.86	2.69

## Sheet: XLSTAT_20201105_100611_1_HID_17
1	1		1	1		1	1		1	1		1	1		1	1		11.34	1		9.28	1		3.11825	1		0.641889	1		0.83	1		4.3	1		7.17	1		2.1	1		2.92	1		5.29	1		290.867	1
1	1		1	1		1	1		1	1		1	1		1	1		11.34	1		9.28	1		3.11825	1		0.641889	1		0.83	1		4.3	1		7.17	1		2.1	1		2.92	1		5.29	1		290.867	1
1	1		1	1		1	1		1	1		1	1		1	1		11.34	1		9.28	1		3.11825	1		0.641889	1		0.83	1		4.3	1		7.17	1		2.1	1		2.92	1		5.29	1		290.867	1
1	1		1	1		1	1		1	1		1	1		1	1		11.34	1		9.28	1		3.11825	1		0.641889	1		0.83	1		4.3	1		7.17	1		2.1	1		2.92	1		5.29	1		290.867	1
1	1		1	1		1	1		1	1		1	1		1	1		11.34	1		9.28	1		3.11825	1		0.641889	1		0.83	1		4.3	1		7.17	1		2.1	1		2.92	1		5.29	1		290.867	1
1	1		1	1		1	1		1	1		1	1		1	1		11.34	1		9.28	1		3.11825	1		0.641889	1		0.83	1		4.3	1		7.17	1		2.1	1		2.92	1		5.29	1		290.867	1
2.28	1.65		2.45	1.65		2.71	1.65		5	1.65		4.95	1.65		9.95	1.65		33.6567	1.99		3.24667	1.99		1.69077	1.99		0.418203	1.99		1.84	1.99		13.96	1.99		10.58	1.99		3.16	1.99		3.34	1.99		5.67	1.99		508.75	1.99
2.28	1.65		2.45	1.65		2.71	1.65		5	1.65		4.95	1.65		9.95	1.65		33.6567	1.99		3.24667	1.99		1.69077	1.99		0.418203	1.99		1.84	1.99		13.96	1.99		10.58	1.99		3.16	1.99		3.34	1.99		5.67	1.99		508.75	1.99
2.28	1.65		2.45	1.65		2.71	1.65		5	1.65		4.95	1.65		9.95	1.65		33.6567	1.99		3.24667	1.99		1.69077	1.99		0.418203	1.99		1.84	1.99		13.96	1.99		10.58	1.99		3.16	1.99		3.34	1.99		5.67	1.99		508.75	1.99
2.28	1.65		2.45	1.65		2.71	1.65		5	1.65		4.95	1.65		9.95	1.65		33.6567	1.99		3.24667	1.99		1.69077	1.99		0.418203	1.99		1.84	1.99		13.96	1.99		10.58	1.99		3.16	1.99		3.34	1.99		5.67	1.99		508.75	1.99
2.28	1.65		2.45	1.65		2.71	1.65		5	1.65		4.95	1.65		9.95	1.65		33.6567	1.99		3.24667	1.99		1.69077	1.99		0.418203	1.99		1.84	1.99		13.96	1.99		10.58	1.99		3.16	1.99		3.34	1.99		5.67	1.99		508.75	1.99
2.28	1.65		2.45	1.65		2.71	1.65		5	1.65		4.95	1.65		9.95	1.65		33.6567	1.99		3.24667	1.99		1.69077	1.99		0.418203	1.99		1.84	1.99		13.96	1.99		10.58	1.99		3.16	1.99		3.34	1.99		5.67	1.99		508.75	1.99
2.69	1.8		3.33	1.8		3.92	1.8		3.65	1.8		4.81	1.8		12.65	1.8		46.0667	2.04		3.42333	2.04		2.53491	2.04		0.624878	2.04		2.49	2.04		8.86	2.04		5.22	2.04		3.1	2.04		2.02	2.04		3.31	2.04		507.417	2.04
2.69	1.8		3.33	1.8		3.92	1.8		3.65	1.8		4.81	1.8		12.65	1.8		46.0667	2.04		3.42333	2.04		2.53491	2.04		0.624878	2.04		2.49	2.04		8.86	2.04		5.22	2.04		3.1	2.04		2.02	2.04		3.31	2.04		507.417	2.04
2.69	1.8		3.33	1.8		3.92	1.8		3.65	1.8		4.81	1.8		12.65	1.8		46.0667	2.04		3.42333	2.04		2.53491	2.04		0.624878	2.04		2.49	2.04		8.86	2.04		5.22	2.04		3.1	2.04		2.02	2.04		3.31	2.04		507.417	2.04
2.69	1.8		3.33	1.8		3.92	1.8		3.65	1.8		4.81	1.8		12.65	1.8		46.0667	2.04		3.42333	2.04		2.53491	2.04		0.624878	2.04		2.49	2.04		8.86	2.04		5.22	2.04		3.1	2.04		2.02	2.04		3.31	2.04		507.417	2.04
2.69	1.8		3.33	1.8		3.92	1.8		3.65	1.8		4.81	1.8		12.65	1.8		46.0667	2.04		3.42333	2.04		2.53491	2.04		0.624878	2.04		2.49	2.04		8.86	2.04		5.22	2.04		3.1	2.04		2.02	2.04		3.31	2.04		507.417	2.04
2.69	1.8		3.33	1.8		3.92	1.8		3.65	1.8		4.81	1.8		12.65	1.8		46.0667	2.04		3.42333	2.04		2.53491	2.04		0.624878	2.04		2.49	2.04		8.86	2.04		5.22	2.04		3.1	2.04		2.02	2.04		3.31	2.04		507.417	2.04

## Sheet: XLSTAT_20201105_100611_1_HID_16
1	1		11.34	1		9.28	1		3.11825	1		0.641889	1		0.83	1		4.3	1		7.17	1		2.1	1		2.92	1		5.29	1		290.867	1		1	1		1	1		1	1		1	1		1	1
1	1		11.34	1		9.28	1		3.11825	1		0.641889	1		0.83	1		4.3	1		7.17	1		2.1	1		2.92	1		5.29	1		290.867	1		1	1		1	1		1	1		1	1		1	1
1	1		11.34	1		9.28	1		3.11825	1		0.641889	1		0.83	1		4.3	1		7.17	1		2.1	1		2.92	1		5.29	1		290.867	1		1	1		1	1		1	1		1	1		1	1
1	1		11.34	1		9.28	1		3.11825	1		0.641889	1		0.83	1		4.3	1		7.17	1		2.1	1		2.92	1		5.29	1		290.867	1		1	1		1	1		1	1		1	1		1	1
1	1		11.34	1		9.28	1		3.11825	1		0.641889	1		0.83	1		4.3	1		7.17	1		2.1	1		2.92	1		5.29	1		290.867	1		1	1		1	1		1	1		1	1		1	1
1	1		11.34	1		9.28	1		3.11825	1		0.641889	1		0.83	1		4.3	1		7.17	1		2.1	1		2.92	1		5.29	1		290.867	1		1	1		1	1		1	1		1	1		1	1
9.95	1		33.6567	1.15		3.24667	1.15		1.69077	1.15		0.418203	1.15		1.84	1.15		13.96	1.15		10.58	1.15		3.16	1.15		3.34	1.15		5.67	1.15		508.75	1.15		0.28	1.15		0.21	1.15		0.25	1.15		0.3	1.15		0.18	1.15
9.95	1		33.6567	1.15		3.24667	1.15		1.69077	1.15		0.418203	1.15		1.84	1.15		13.96	1.15		10.58	1.15		3.16	1.15		3.34	1.15		5.67	1.15		508.75	1.15		0.28	1.15		0.21	1.15		0.25	1.15		0.3	1.15		0.18	1.15
9.95	1		33.6567	1.15		3.24667	1.15		1.69077	1.15		0.418203	1.15		1.84	1.15		13.96	1.15		10.58	1.15		3.16	1.15		3.34	1.15		5.67	1.15		508.75	1.15		0.28	1.15		0.21	1.15		0.25	1.15		0.3	1.15		0.18	1.15
9.95	1		33.6567	1.15		3.24667	1.15		1.69077	1.15		0.418203	1.15		1.84	1.15		13.96	1.15		10.58	1.15		3.16	1.15		3.34	1.15		5.67	1.15		508.75	1.15		0.28	1.15		0.21	1.15		0.25	1.15		0.3	1.15		0.18	1.15
9.95	1		33.6567	1.15		3.24667	1.15		1.69077	1.15		0.418203	1.15		1.84	1.15		13.96	1.15		10.58	1.15		3.16	1.15		3.34	1.15		5.67	1.15		508.75	1.15		0.28	1.15		0.21	1.15		0.25	1.15		0.3	1.15		0.18	1.15
9.95	1		33.6567	1.15		3.24667	1.15		1.69077	1.15		0.418203	1.15		1.84	1.15		13.96	1.15		10.58	1.15		3.16	1.15		3.34	1.15		5.67	1.15		508.75	1.15		0.28	1.15		0.21	1.15		0.25	1.15		0.3	1.15		0.18	1.15
12.65	1		46.0667	1.56		3.42333	1.56		2.53491	1.56		0.624878	1.56		2.49	1.56		8.86	1.56		5.22	1.56		3.1	1.56		2.02	1.56		3.31	1.56		507.417	1.56		0.32	1.56		0.12	1.56		0.22	1.56		0.25	1.56		0.23	1.56
12.65	1		46.0667	1.56		3.42333	1.56		2.53491	1.56		0.624878	1.56		2.49	1.56		8.86	1.56		5.22	1.56		3.1	1.56		2.02	1.56		3.31	1.56		507.417	1.56		0.32	1.56		0.12	1.56		0.22	1.56		0.25	1.56		0.23	1.56
12.65	1		46.0667	1.56		3.42333	1.56		2.53491	1.56		0.624878	1.56		2.49	1.56		8.86	1.56		5.22	1.56		3.1	1.56		2.02	1.56		3.31	1.56		507.417	1.56		0.32	1.56		0.12	1.56		0.22	1.56		0.25	1.56		0.23	1.56
12.65	1		46.0667	1.56		3.42333	1.56		2.53491	1.56		0.624878	1.56		2.49	1.56		8.86	1.56		5.22	1.56		3.1	1.56		2.02	1.56		3.31	1.56		507.417	1.56		0.32	1.56		0.12	1.56		0.22	1.56		0.25	1.56		0.23	1.56
12.65	1		46.0667	1.56		3.42333	1.56		2.53491	1.56		0.624878	1.56		2.49	1.56		8.86	1.56		5.22	1.56		3.1	1.56		2.02	1.56		3.31	1.56		507.417	1.56		0.32	1.56		0.12	1.56		0.22	1.56		0.25	1.56		0.23	1.56
12.65	1		46.0667	1.56		3.42333	1.56		2.53491	1.56		0.624878	1.56		2.49	1.56		8.86	1.56		5.22	1.56		3.1	1.56		2.02	1.56		3.31	1.56		507.417	1.56		0.32	1.56		0.12	1.56		0.22	1.56		0.25	1.56		0.23	1.56

## Sheet: XLSTAT_20201105_100611_1_HID_15
0.83	1		4.3	1		7.17	1		2.1	1		2.92	1		5.29	1		290.867	1		1	1		1	1		1	1		1	1		1	1		1	1		1	1		1	1		1	1		1	1
0.83	1		4.3	1		7.17	1		2.1	1		2.92	1		5.29	1		290.867	1		1	1		1	1		1	1		1	1		1	1		1	1		1	1		1	1		1	1		1	1
0.83	1		4.3	1		7.17	1		2.1	1		2.92	1		5.29	1		290.867	1		1	1		1	1		1	1		1	1		1	1		1	1		1	1		1	1		1	1		1	1
0.83	1		4.3	1		7.17	1		2.1	1		2.92	1		5.29	1		290.867	1		1	1		1	1		1	1		1	1		1	1		1	1		1	1		1	1		1	1		1	1
0.83	1		4.3	1		7.17	1		2.1	1		2.92	1		5.29	1		290.867	1		1	1		1	1		1	1		1	1		1	1		1	1		1	1		1	1		1	1		1	1
0.83	1		4.3	1		7.17	1		2.1	1		2.92	1		5.29	1		290.867	1		1	1		1	1		1	1		1	1		1	1		1	1		1	1		1	1		1	1		1	1
1.84	1.53		13.96	1.53		10.58	1.53		3.16	1.53		3.34	1.53		5.67	1.53		508.75	1.53		0.28	1.53		0.21	1.53		0.25	1.53		0.3	1.53		0.18	1.53		0.1	1.53		0.14	1.53		0.02	1.53		0.34	1.53		0.19	1.53
1.84	1.53		13.96	1.53		10.58	1.53		3.16	1.53		3.34	1.53		5.67	1.53		508.75	1.53		0.28	1.53		0.21	1.53		0.25	1.53		0.3	1.53		0.18	1.53		0.1	1.53		0.14	1.53		0.02	1.53		0.34	1.53		0.19	1.53
1.84	1.53		13.96	1.53		10.58	1.53		3.16	1.53		3.34	1.53		5.67	1.53		508.75	1.53		0.28	1.53		0.21	1.53		0.25	1.53		0.3	1.53		0.18	1.53		0.1	1.53		0.14	1.53		0.02	1.53		0.34	1.53		0.19	1.53
1.84	1.53		13.96	1.53		10.58	1.53		3.16	1.53		3.34	1.53		5.67	1.53		508.75	1.53		0.28	1.53		0.21	1.53		0.25	1.53		0.3	1.53		0.18	1.53		0.1	1.53		0.14	1.53		0.02	1.53		0.34	1.53		0.19	1.53
1.84	1.53		13.96	1.53		10.58	1.53		3.16	1.53		3.34	1.53		5.67	1.53		508.75	1.53		0.28	1.53		0.21	1.53		0.25	1.53		0.3	1.53		0.18	1.53		0.1	1.53		0.14	1.53		0.02	1.53		0.34	1.53		0.19	1.53
1.84	1.53		13.96	1.53		10.58	1.53		3.16	1.53		3.34	1.53		5.67	1.53		508.75	1.53		0.28	1.53		0.21	1.53		0.25	1.53		0.3	1.53		0.18	1.53		0.1	1.53		0.14	1.53		0.02	1.53		0.34	1.53		0.19	1.53
2.49	1.26		8.86	1.26		5.22	1.26		3.1	1.26		2.02	1.26		3.31	1.26		507.417	1.26		0.32	1.26		0.12	1.26		0.22	1.26		0.25	1.26		0.23	1.26		0.06	1.26		0.11	1.26		0.02	1.26		0.26	1.26		0.05	1.26
2.49	1.26		8.86	1.26		5.22	1.26		3.1	1.26		2.02	1.26		3.31	1.26		507.417	1.26		0.32	1.26		0.12	1.26		0.22	1.26		0.25	1.26		0.23	1.26		0.06	1.26		0.11	1.26		0.02	1.26		0.26	1.26		0.05	1.26
2.49	1.26		8.86	1.26		5.22	1.26		3.1	1.26		2.02	1.26		3.31	1.26		507.417	1.26		0.32	1.26		0.12	1.26		0.22	1.26		0.25	1.26		0.23	1.26		0.06	1.26		0.11	1.26		0.02	1.26		0.26	1.26		0.05	1.26
2.49	1.26		8.86	1.26		5.22	1.26		3.1	1.26		2.02	1.26		3.31	1.26		507.417	1.26		0.32	1.26		0.12	1.26		0.22	1.26		0.25	1.26		0.23	1.26		0.06	1.26		0.11	1.26		0.02	1.26		0.26	1.26		0.05	1.26
2.49	1.26		8.86	1.26		5.22	1.26		3.1	1.26		2.02	1.26		3.31	1.26		507.417	1.26		0.32	1.26		0.12	1.26		0.22	1.26		0.25	1.26		0.23	1.26		0.06	1.26		0.11	1.26		0.02	1.26		0.26	1.26		0.05	1.26
2.49	1.26		8.86	1.26		5.22	1.26		3.1	1.26		2.02	1.26		3.31	1.26		507.417	1.26		0.32	1.26		0.12	1.26		0.22	1.26		0.25	1.26		0.23	1.26		0.06	1.26		0.11	1.26		0.02	1.26		0.26	1.26		0.05	1.26

## Sheet: XLSTAT_20201105_100611_1_HID_14
5.29	1		290.867	1		1	1		1	1		1	1		1	1		1	1		1	1		1	1		1	1		1	1		1	1		1	1		1	1		1	1		1	1		1	1
5.29	1		290.867	1		1	1		1	1		1	1		1	1		1	1		1	1		1	1		1	1		1	1		1	1		1	1		1	1		1	1		1	1		1	1
5.29	1		290.867	1		1	1		1	1		1	1		1	1		1	1		1	1		1	1		1	1		1	1		1	1		1	1		1	1		1	1		1	1		1	1
5.29	1		290.867	1		1	1		1	1		1	1		1	1		1	1		1	1		1	1		1	1		1	1		1	1		1	1		1	1		1	1		1	1		1	1
5.29	1		290.867	1		1	1		1	1		1	1		1	1		1	1		1	1		1	1		1	1		1	1		1	1		1	1		1	1		1	1		1	1		1	1
5.29	1		290.867	1		1	1		1	1		1	1		1	1		1	1		1	1		1	1		1	1		1	1		1	1		1	1		1	1		1	1		1	1		1	1
5.67	1.47		508.75	1.47		0.28	1.47		0.21	1.47		0.25	1.47		0.3	1.47		0.18	1.47		0.1	1.47		0.14	1.47		0.02	1.47		0.34	1.47		0.19	1.47		0.59	1.47		0.59	1.47		0.88	1.47		0.75	1.47		0.78	1.47
5.67	1.47		508.75	1.47		0.28	1.47		0.21	1.47		0.25	1.47		0.3	1.47		0.18	1.47		0.1	1.47		0.14	1.47		0.02	1.47		0.34	1.47		0.19	1.47		0.59	1.47		0.59	1.47		0.88	1.47		0.75	1.47		0.78	1.47
5.67	1.47		508.75	1.47		0.28	1.47		0.21	1.47		0.25	1.47		0.3	1.47		0.18	1.47		0.1	1.47		0.14	1.47		0.02	1.47		0.34	1.47		0.19	1.47		0.59	1.47		0.59	1.47		0.88	1.47		0.75	1.47		0.78	1.47
5.67	1.47		508.75	1.47		0.28	1.47		0.21	1.47		0.25	1.47		0.3	1.47		0.18	1.47		0.1	1.47		0.14	1.47		0.02	1.47		0.34	1.47		0.19	1.47		0.59	1.47		0.59	1.47		0.88	1.47		0.75	1.47		0.78	1.47
5.67	1.47		508.75	1.47		0.28	1.47		0.21	1.47		0.25	1.47		0.3	1.47		0.18	1.47		0.1	1.47		0.14	1.47		0.02	1.47		0.34	1.47		0.19	1.47		0.59	1.47		0.59	1.47		0.88	1.47		0.75	1.47		0.78	1.47
5.67	1.47		508.75	1.47		0.28	1.47		0.21	1.47		0.25	1.47		0.3	1.47		0.18	1.47		0.1	1.47		0.14	1.47		0.02	1.47		0.34	1.47		0.19	1.47		0.59	1.47		0.59	1.47		0.88	1.47		0.75	1.47		0.78	1.47
3.31	0.84		507.417	0.84		0.32	0.84		0.12	0.84		0.22	0.84		0.25	0.84		0.23	0.84		0.06	0.84		0.11	0.84		0.02	0.84		0.26	0.84		0.05	0.84		0.45	0.84		0.55	0.84		0.53	0.84		0.67	0.84		0.84	0.84
3.31	0.84		507.417	0.84		0.32	0.84		0.12	0.84		0.22	0.84		0.25	0.84		0.23	0.84		0.06	0.84		0.11	0.84		0.02	0.84		0.26	0.84		0.05	0.84		0.45	0.84		0.55	0.84		0.53	0.84		0.67	0.84		0.84	0.84
3.31	0.84		507.417	0.84		0.32	0.84		0.12	0.84		0.22	0.84		0.25	0.84		0.23	0.84		0.06	0.84		0.11	0.84		0.02	0.84		0.26	0.84		0.05	0.84		0.45	0.84		0.55	0.84		0.53	0.84		0.67	0.84		0.84	0.84
3.31	0.84		507.417	0.84		0.32	0.84		0.12	0.84		0.22	0.84		0.25	0.84		0.23	0.84		0.06	0.84		0.11	0.84		0.02	0.84		0.26	0.84		0.05	0.84		0.45	0.84		0.55	0.84		0.53	0.84		0.67	0.84		0.84	0.84
3.31	0.84		507.417	0.84		0.32	0.84		0.12	0.84		0.22	0.84		0.25	0.84		0.23	0.84		0.06	0.84		0.11	0.84		0.02	0.84		0.26	0.84		0.05	0.84		0.45	0.84		0.55	0.84		0.53	0.84		0.67	0.84		0.84	0.84
3.31	0.84		507.417	0.84		0.32	0.84		0.12	0.84		0.22	0.84		0.25	0.84		0.23	0.84		0.06	0.84		0.11	0.84		0.02	0.84		0.26	0.84		0.05	0.84		0.45	0.84		0.55	0.84		0.53	0.84		0.67	0.84		0.84	0.84

## Sheet: XLSTAT_20201105_100611_1_HID_13
1	1		1	1		1	1		1	1		1	1		1	1		1	1		1	1		1	1		1	1		1	1		1	1		1	1		1	1		1	1		1	1		1	1
1	1		1	1		1	1		1	1		1	1		1	1		1	1		1	1		1	1		1	1		1	1		1	1		1	1		1	1		1	1		1	1		1	1
1	1		1	1		1	1		1	1		1	1		1	1		1	1		1	1		1	1		1	1		1	1		1	1		1	1		1	1		1	1		1	1		1	1
1	1		1	1		1	1		1	1		1	1		1	1		1	1		1	1		1	1		1	1		1	1		1	1		1	1		1	1		1	1		1	1		1	1
1	1		1	1		1	1		1	1		1	1		1	1		1	1		1	1		1	1		1	1		1	1		1	1		1	1		1	1		1	1		1	1		1	1
1	1		1	1		1	1		1	1		1	1		1	1		1	1		1	1		1	1		1	1		1	1		1	1		1	1		1	1		1	1		1	1		1	1
0.3	0.71		0.18	0.71		0.1	0.71		0.14	0.71		0.02	0.71		0.34	0.71		0.19	0.71		0.59	0.71		0.59	0.71		0.88	0.71		0.75	0.71		0.78	0.71		0.71	0.71		0.85	0.71		1.47	0.71		1.2	0.71		1.53	0.71
0.3	0.71		0.18	0.71		0.1	0.71		0.14	0.71		0.02	0.71		0.34	0.71		0.19	0.71		0.59	0.71		0.59	0.71		0.88	0.71		0.75	0.71		0.78	0.71		0.71	0.71		0.85	0.71		1.47	0.71		1.2	0.71		1.53	0.71
0.3	0.71		0.18	0.71		0.1	0.71		0.14	0.71		0.02	0.71		0.34	0.71		0.19	0.71		0.59	0.71		0.59	0.71		0.88	0.71		0.75	0.71		0.78	0.71		0.71	0.71		0.85	0.71		1.47	0.71		1.2	0.71		1.53	0.71
0.3	0.71		0.18	0.71		0.1	0.71		0.14	0.71		0.02	0.71		0.34	0.71		0.19	0.71		0.59	0.71		0.59	0.71		0.88	0.71		0.75	0.71		0.78	0.71		0.71	0.71		0.85	0.71		1.47	0.71		1.2	0.71		1.53	0.71
0.3	0.71		0.18	0.71		0.1	0.71		0.14	0.71		0.02	0.71		0.34	0.71		0.19	0.71		0.59	0.71		0.59	0.71		0.88	0.71		0.75	0.71		0.78	0.71		0.71	0.71		0.85	0.71		1.47	0.71		1.2	0.71		1.53	0.71
0.3	0.71		0.18	0.71		0.1	0.71		0.14	0.71		0.02	0.71		0.34	0.71		0.19	0.71		0.59	0.71		0.59	0.71		0.88	0.71		0.75	0.71		0.78	0.71		0.71	0.71		0.85	0.71		1.47	0.71		1.2	0.71		1.53	0.71
0.25	0.88		0.23	0.88		0.06	0.88		0.11	0.88		0.02	0.88		0.26	0.88		0.05	0.88		0.45	0.88		0.55	0.88		0.53	0.88		0.67	0.88		0.84	0.88		0.88	0.88		0.89	0.88		0.84	0.88		0.8	0.88		1.26	0.88
0.25	0.88		0.23	0.88		0.06	0.88		0.11	0.88		0.02	0.88		0.26	0.88		0.05	0.88		0.45	0.88		0.55	0.88		0.53	0.88		0.67	0.88		0.84	0.88		0.88	0.88		0.89	0.88		0.84	0.88		0.8	0.88		1.26	0.88
0.25	0.88		0.23	0.88		0.06	0.88		0.11	0.88		0.02	0.88		0.26	0.88		0.05	0.88		0.45	0.88		0.55	0.88		0.53	0.88		0.67	0.88		0.84	0.88		0.88	0.88		0.89	0.88		0.84	0.88		0.8	0.88		1.26	0.88
0.25	0.88		0.23	0.88		0.06	0.88		0.11	0.88		0.02	0.88		0.26	0.88		0.05	0.88		0.45	0.88		0.55	0.88		0.53	0.88		0.67	0.88		0.84	0.88		0.88	0.88		0.89	0.88		0.84	0.88		0.8	0.88		1.26	0.88
0.25	0.88		0.23	0.88		0.06	0.88		0.11	0.88		0.02	0.88		0.26	0.88		0.05	0.88		0.45	0.88		0.55	0.88		0.53	0.88		0.67	0.88		0.84	0.88		0.88	0.88		0.89	0.88		0.84	0.88		0.8	0.88		1.26	0.88
0.25	0.88		0.23	0.88		0.06	0.88		0.11	0.88		0.02	0.88		0.26	0.88		0.05	0.88		0.45	0.88		0.55	0.88		0.53	0.88		0.67	0.88		0.84	0.88		0.88	0.88		0.89	0.88		0.84	0.88		0.8	0.88		1.26	0.88

[truncated: 14 more sheets: XLSTAT_20201105_100611_1_HID_12, XLSTAT_20201105_100611_1_HID_11, XLSTAT_20201105_100611_1_HID_10, XLSTAT_20201105_100611_1_HID_H9, XLSTAT_20201105_100611_1_HID_H8, XLSTAT_20201105_100611_1_HID_H7, XLSTAT_20201105_100611_1_HID_H6, XLSTAT_20201105_100611_1_HID_H5, XLSTAT_20201105_100611_1_HID_H4, XLSTAT_20201105_100611_1_HID_H3, XLSTAT_20201105_100611_1_HID_H2, XLSTAT_20201105_100611_1_HID_H1, XLSTAT_20201105_100611_1_HID_HI, XLSTAT_20201105_100611_1_HID]
