# Supplementary material for: Biochemical and Genetic Responses of Tea (Camellia sinensis (L.) Kuntze) Microplants under Mannitol-Induced Osmotic Stress In Vitro
Source: Plants (Basel). 2020 Dec 17;9(12):1795. doi: 10.3390/plants9121795 (PMC7766420; doi:10.3390/plants9121795)
Supplement: Supplementary file 1 [file plants-09-01795-s001.zip › sup/Suppl Table 2 - Genes.xlsx]

## Sheet: full table
ABBREVIATION CS	Primer F 5' - 3'	Primer R 5' - 3'	Reference	Amplicon size
Actin	CCATCACCAGAATCCAAGAC	GAACCCGAAGGCGAATAGG	Hao et al., 2014	144
bHLH12	TGTCAGAGTTCGCATCATC	CCATCTCCAGCCTCCAAT	Cui et al., 2018	223
bHLH21	GGAGTCATCATCATCTAAGAAG	TGTGTTCAGGTCTATGTAGG	Cui et al., 2018	106
bHLH43	TCTCTGTGCTGCGAAGAC	CCTCCGAGTGTTGCCATT	Cui et al., 2018	104
bHLH7	TCAACGATCAACGGACTT	TCCTCCTCTTCTTCCTCAT	Cui et al., 2018	139
BMY	CTCTACAAAGCCACCGACAA	AACCACCTTAGCAGCCATAAT	Yue et al., 2015	156
CBF1	AGAAATCGGATGGCTTGTGT	TTGTCGTCTCAGTCGCAGTT	Ban et al., 2017	235
DHN1	ACACCGATGAGGTGGAGGTA	AATCCTCGAACTTGGGCTCT	Ban et al., 2017	150
DHN2 DHN1	ACTTATGGCACCGGCACTAC	CTTCCTCCTCCCTCCTTGAC	Ban et al., 2017	186
DHN3	TCCACATCGGAGGCCAAAAG	AACCCTCCTTCCTTGTGCTC	Ban et al., 2017	172
HXK1	CAATGCAGCGTATGTGGAGC	AGATGCGATGAGCGGAAGTT	Yue et al., 2015	114
HXK2	ACTTTGCCGAAAAGGAGGGT	TTTCCAGCCGTTCCAGAGAC	Yue et al., 2015	157
HXK3	TGTGATGTGGTGACTCGCAG	ACAAACCTCCCTCAATCGCC	Yue et al., 2015	166
INV5	AGTCTTGCCCCTTGATGTCG	AACCAAACGGTCCAAGAGCA	Yue et al., 2015	164
LOX1	TCTTGATTAATGCCGATGG	AAATGCCTCCAATGGTTC	Zhu et al., 2018	716
LOX6	GACCCAAGCCTCACAAATAG	GCTTCATTTATGCTACTCACAC	Zhu et al., 2018	130
LOX7	ATTTCTCTTCTCTCACTCTCAC	GAACACCTCTCCATCACACT	Zhu et al., 2018	171
NAC17	CCAAAGAACAGAGCCACG	TGGGTATGAAGGAGTTGGG	Wang et al., 2016a	129
NAC26	ACAAACTACGCCACAATGC	AGGGAGGGTTCTTTTCAGG	Wang et al., 2016a	168
NAC30	ATTTCAGGGGTTTCAAGCA	CAGAGAATTCATTCGCGG	Wang et al., 2016a	132
RS1	GACAAACAACCACAGCCGTC	TGTTCTCGATCCCCTTCCCT	Yue et al., 2015	109
RS2	CGGTTTGGCGCTTACTCTTC	TCTCCTCTTCTGCAACCGGA	Yue et al., 2015	124
SnRK1.1	GTTCAAAACTCATCTTCCTCGCT	ATGGTTCTTGTCCAATCCCATCT	Yue et al., 2015	121
SnRK1.2	TCTGCTGCTTTAGCTGTGGG	GCTCGAGACTGTAGGCCAAG	Yue et al., 2015	116
SnRK1.3	TTGGAGTTGCGGTGTCACTT	CGGGCACCATGAGACAACT	Yue et al., 2015	135
SPS	ACCTGGAGGCGATTCTGGATG	TTCCAAATCCGCCAGCACATA	Yue et al., 2015	223
SUS4	ACAAAGGGGTTCTGCACCAA	TGGTTCCCAGAGTGACTCCA	Yue et al., 2015	192
SWEET1	GGCAGCGGTTTAGGAGTGAT	CCGCAATTGCTACTTGCTCG	Yue et al., 2015	180
SWEET2	CGCCCATACCCACATTCAGG	CCAATCGAGTTGACTGTGGCA	Yue et al., 2015	163
SWEET3	CGGCTTCACCTGTCAGTAGG	AACAGGCAAGCCATACCAAGT	Yue et al., 2015	177
TPS11	TCAGGGTTGTTGCTTTGGGT	TTGTCAGCAGAACCCTGTGG	Yue et al., 2015	136
WRKY2	GAGACAGAAATGAGCAGGGAAAA	TGTATCGGTGTCAGTTGGGTA	Wang et al., 2016b	83
